# Supplementary material for: Fusaricidins, Polymyxins and Volatiles Produced by Paenibacillus polymyxa Strains DSM 32871 and M1
Source: Pathogens. 2021 Nov 15;10(11):1485. doi: 10.3390/pathogens10111485 (PMC8621861; doi:10.3390/pathogens10111485)
Supplement: Supplementary file 1 [file pathogens-10-01485-s001.zip]

Archive with 1 entries (1 files):
- pathogens-1446860-supplementary.pdf
